# Supplementary material for: School and meal characteristics associated with plate waste in K-12 cafeterias in the United States
Source: PLoS One. 2024 Dec 27;19(12):e0299043. doi: 10.1371/journal.pone.0299043 (PMC11676535; doi:10.1371/journal.pone.0299043)
Supplement: S1 File — (XLS) [file pone.0299043.s001.xls]

## Sheet: Sheet1
foodwastePSnoout	OtherFoodWastepsnoout	FruitVegWastepsnoout	milkwastePSnoout	OtherLiquidWasteperstudent	Noentréeoptions	Previousaudits	Proj_school	earliest_lunch	lunch_dur_bin	offernotserve	Milk_servedby	Gradelevel	FRLUNCHstat	Studentsservedstat	Proj_school	Impl_typ_num	Covidstat	SeasonStat	Regionstat
0.22	0.135688	0	0.0260223	0.06171	3	5	1	1	4	0	0	elementary	2	1	1	0	1	3	1
0.18	0.0460606	0.0418182	0.0909091	0.000606061	0	6	1	3	4	0	1	middle	5	1	1	0	1	3	2
0.47	0.158706	0.192537	0.104478	0.0159204	5	5	1	1	4	0	1	elementary	4	1	1	0	1	3	3
0.19	0.0777577	0.0596745	0.0361664	0.0180832	3	1	0	2	2	0	0	high school	3	2	0	4	3	4	4
0.04	0.001	0.012	0.02	0.015	0	3	1	3	4	0	1	middle	4	1	1	2	1	3	2
0.25	0.0923077	0.0692308	0.0923077	0	4	1	1	2	2	0	1	middle	3	1	1	0	1	4	1
0.14	0.101111	0.0244444	0	0.0144444	4	4	1	3	2	0	1	middle	5	1	1	1	1	3	2
0.16	0.0883239	0.0259887	0.039548	0.0109228	3	2	0	2	2	0	0	high school	3	2	0	0	3	2	4
0.23	0.104444	0.0759259	0.037037	0.0162963	3	5	1	3	2	0	1	middle	5	1	1	1	1	3	2
0.52	0.297537	0.0995074	0.0985222	0.0197044	2	3	1	1	4	0	1	elementary	4	1	1	0	1	4	3
0.6	0.312808	0.125616	0.142857	0.0216749	3	2	1	1	4	0	1	elementary	4	1	1	0	1	4	3
0.24	0.0921429	0.0528571	0.0714286	0.0307143	0	7	1	3	4	0	1	middle	5	1	1	0	1	3	2
0.26	0.0532787	0.118852	0.0901639		4	21	1	2	2	0	1	middle	3	1	1	0	1	4	1
0.53	0.316129	0.116129	0.0967742		1	0	0	1	4	0	2	elementary	3	1	0	0	3	2	4
0.33	0.0834025	0.173029	0.0726141	0.00186722	3	3	1	1	4	0	1	middle	3	1	1	0	1	4	3
0.09	0.0026	0.0364	0.05	0	0	2	1	4	4	0	1	middle	4	1	1	0	1	4	2
0.07	0.006	0.024	0.03	0.004	2	4	1	3	4	0	1	middle	4	1	1	0	1	3	2
0.36	0.0856	0.0656	0.153333	0.0591333	4	0	0	2	4	0	1	elementary	1	1	0	0	3	3	2
0.38	0.153	0.1265	0.085	0.0105	2	4	1	1	4	0	1	elementary	4	1	1	0	1	4	3
0.5	0.194872	0.165385	0.115385	0.0247863	6	2	1	1	4	0	1	elementary	3	1	1	0	1	4	3
0.24	0.0743802	0.0826446	0.0826446	0	5	11	1	3	2	0	1	middle	3	1	1	0	1	4	1
0.27	0.116571	0.0485714	0.0771429	0.0285714	3	3	0	2	4	0	0	high school	3	1	0	0	3	3	4
0.62	0.277778	0.213889	0.111111	0.0166667	2	1	1	2	3	0	1	elementary	4	1	1	0	1	4	3
0.13	0.0788462	0.0215385	0.0192308	0.0103846	5	3	1	3	4	0	1	middle	5	1	1	1	1	3	2
0.15	0.0384615	0.0538462	0.0615385		3	18	1	2	2	0	1	middle	3	1	1	1	1	4	1
0.28	0.0504	0.0656	0.12	0.036	0	5	1	3	4	0	1	middle	5	1	1	1	1	3	2
0.39	0.0453333	0.279333	0.0666667		1	0	0	1	4	0	1	elementary	3	1	0	0	3	3	1
0.15	0.03125	0.0546875	0.0703125	0	3	17	1	3	2	0	1	middle	3	1	1	1	1	4	1
0.1	0.0495522	0.0208955	0.0298507	0	2	5	1	2	1	0	1	middle	4	1	1	0	1	3	2
0.18	0.0572549	0.0615686	0.0156863	0.0486275	2	3	1	1	4	0	0	elementary	2	1	1	0	1	4	1
0.06	0.0271523	0.0350993	0	0	3	3	1	3	3	0	0	high school	1	1	1	0	1	3	1
0.45	0.184279	0.10917	0.139738	0.0165939	6	3	1	1	4	0	1	elementary	3	1	1	0	1	4	3
0.2	0.0495868	0.0743802	0.0743802	0	1	5	1	2	2	0	1	middle	3	1	1	1	1	4	1
0.12	0.0326316	0.0389474	0.0263158	0.01	0	4	1	3	4	0	1	middle	5	1	1	1	1	3	2
0.26	0.0259259	0.188889	0.037037	0	1	0	0	3	1	0	1	elementary	5	1	0	0	3	3	3
0.06	0.00848485	0.0301515	0.030303	0	2	3	1	2	1	0	1	middle	4	1	1	2	1	3	2
0.29	0.1325	0.119375	0.03125	0.015	2	9	1	3	4	0	1	middle	5	1	1	1	1	3	2
0.08	0.0324	0.0104	0.03	0	3	0	1	4	4	0	1	middle	4	1	1	0	1	4	2
0.06	0.0163265	0.0387755	0	0	3	1	1	3	2	0	0	high school	1	1	1	0	1	3	1
0.22	0.0465116	0.0697674	0.100775		3	16	1	3	2	0	1	middle	3	1	1	1	1	4	1
0.23	0.0696721	0.0614754	0.0983607	0	3	8	1	3	2	0	1	middle	3	1	1	0	1	4	1
0.42	0.188235	0.170588	0.0588235		1	1	0	1	4	0	2	elementary	3	1	0	0	3	2	4
0.06	0.0236364	0.0206061	0.0151515	0	3	4	1	2	1	0	1	middle	4	1	1	0	1	3	2
0.2	0.118	0.02	0.05	0.012	3	0	0	2	2	0	0	high school	3	1	0	0	3	2	4
0.24	0.0390625	0.0976562	0.101562	0	2	14	1	3	2	0	1	middle	3	1	1	0	1	4	1
0					0	0	0	3	4	0	1	high school	4	1	0	0	3	3	4
0.17	0.0925926	0.0405556	0.037037	0	4	2	1	3	2	0	1	middle	5	1	1	0	1	4	2
0.25	0.0710106	0.0970745	0.0744681	0.00425532	3	1	1	1	4	0	1	middle	3	1	1	0	1	4	3
0.08	0.037037	0.0277778	0.0185185	0.00925926	1	1	0	3	4	0	1	elementary	1	1	0	2	3	3	1
0.28	0.0738095	0.0385714	0.142857	0	3	11	1	3	4	0	1	middle	5	1	1	0	1	4	2
0.17	0.0495868	0.0661157	0.0578512		4	25	1	2	2	0	1	middle	3	1	1	2	1	4	1
0.06	0.019	0.008	0.03	0	1	5	1	3	4	0	1	middle	4	1	1	0	1	3	2
0.27	0.122904	0.0811861	0.0674847	0.00204499	3	4	1	1	4	0	1	middle	3	1	1	0	1	4	3
0.19	0.0644667	0.0700222	0.0511111	0.00208889	2	0	0	3	4	0	1	high school	4	1	0	0	3	2	3
0.16	0.0482759	0.0168966	0.103448	0	2	0	1	2	1	0	1	middle	4	1	1	0	1	4	2
0.06	0.0210526	0.0324561	0.00877193	0	4	5	1	3	3	0	0	high school	1	1	1	0	1	3	1
0.2	0.0365854	0.0609756	0.105691	0	5	10	1	3	2	0	1	middle	3	1	1	0	1	4	1
0.31	0.112759	0.126897	0.0206897	0.0506897	2	0	1	1	4	0	0	elementary	2	1	1	0	1	4	1
0.19	0.115806	0	0.0225806	0.05	1	1	1	1	4	0	0	elementary	2	1	1	0	1	4	1
0.19	0.053719	0.0743802	0.0578512		4	26	1	3	2	0	1	middle	3	1	1	2	1	4	1
0.21	0.056	0.072	0.08	0	3	7	1	3	2	0	1	middle	3	1	1	0	1	4	1
0.07	0.0119048	0.0428571	0.00952381	0.00238095	1	0	0	3	4	0	1	elementary	1	1	0	0	3	3	1
0.22	0.045082	0.102459	0.0737705	0	5	0	1	2	2	0	1	middle	3	1	1	0	1	4	1
0.13	0.0375	0.0458333	0.05	0.00208333	3	6	1	3	2	0	1	middle	3	1	1	1	1	4	1
0.19	0.0307692	0.0807692	0.0769231		4	4	1	3	2	0	1	middle	3	1	1	0	1	4	1
0.1	0.0284	0.0192	0.06	0	2	1	1	4	4	0	1	middle	4	1	1	0	1	4	2
0.09	0.0337931	0.0110345	0.0517241	0	0	2	1	2	1	0	1	middle	4	1	1	0	1	4	2
0.18	0.0914894	0	0.012766	0.0702128	2	4	1	1	4	0	0	elementary	2	1	1	0	1	3	1
0.13	0.0206897	0.103448	0.00431034	0.000431034	3	0	1	2	4	0	0	high school	1	1	1	0	1	4	1
0.17	0.0422222	0.0562963	0.0740741	0	2	1	1	3	4	0	1	middle	5	1	1	0	1	4	2
0.4	0.103543	0.139764	0.129921	0.0224409	2	5	1	4	4	0	1	elementary	3	1	1	0	1	4	3
0.17	0.0368852	0.0655738	0.0737705		4	22	1	3	2	0	1	middle	3	1	1	0	1	4	1
0.1	0.0260606	0.0266667	0.030303	0.0109091	2	2	1	3	4	0	1	middle	5	1	1	0	1	4	2
0.2	0.045082	0.0655738	0.0901639	0.000819672	5	9	1	3	2	0	1	middle	3	1	1	0	1	4	1
0.18	0.0368852	0.0942623	0.057377	0	4	20	1	3	2	0	1	middle	3	1	1	0	1	4	1
0.48	0.10477	0.239749	0.125523	0.0125523	1	0	0	1	4	0	1	elementary	1	1	0	0	3	3	2
0.5	0.167647	0.217647	0.117647		0	4	0	4	4	0	2	elementary	3	1	0	0	3	2	4
0.14	0.0182609	0.0617391	0.0521739	0.00652174	4	1	0	3	4	0	1	middle	4	1	0	3	3	3	3
0.44	0.0497297	0.264865	0.135135		2	0	0	3	4	0	1	middle	3	1	0	0	3	4	1
0.07	0.0215094	0.00641509	0.0377358	0	0	1	1	2	1	0	1	middle	4	1	1	0	1	4	2
0.15	0.0384615	0.0615385	0.0461538	0	4	3	1	3	2	0	1	middle	3	1	1	0	1	4	1
0.6	0.200397	0.282937	0.103175	0.0162698	3	1	1	1	4	0	1	elementary	3	1	1	3	1	4	3
0.17	0.0548148	0.0437037	0.0740741	0.00222222	2	3	1	3	4	0	1	middle	5	1	1	0	1	4	2
0.2	0.0578512	0.0826446	0.0661157		4	24	1	3	2	0	1	middle	3	1	1	1	1	4	1
0.05	0.0164948	0.0309278	0	0	3	2	1	3	2	0	0	high school	1	1	1	0	1	3	1
0.18	0.0346154	0.0846154	0.0692308	0	4	2	1	3	2	0	1	middle	3	1	1	0	1	4	1
0.61	0.224786	0.25641	0.111111	0.0149573	5	0	1	2	4	0	1	elementary	3	1	1	0	1	4	3
0.24	0.0718518	0.0414815	0.148148	0	3	10	1	3	4	0	1	middle	5	1	1	0	1	4	2
0.25	0.0409836	0.110656	0.0983607		4	23	1	3	2	0	1	middle	3	1	1	0	1	4	1
0.21	0.133462	0.0438462	0.0192308	0.0238462	5	1	1	3	2	0	1	middle	5	1	1	0	1	4	2
0.16	0.0387597	0.0426357	0.0775194	0	3	19	1	3	2	0	1	middle	3	1	1	1	1	4	1
0.18	0.0275591	0.0748032	0.0787402	0	2	12	1	2	2	0	1	middle	3	1	1	1	1	4	1
0.69	0.119048	0.380952	0.190476	0	1	1	0	2	4	0	1	elementary	2	1	0	0	2	4	4
0.61	0.0967742	0.387097	0.129032	0	1	0	0	2	4	0	1	elementary	2	1	0	0	2	4	4
0.13	0.0164634	0.0554878	0.0487805	0.00609756	5	2	0	3	4	0	1	middle	4	1	0	1	3	3	3
0.39	0.0987234	0.166383	0.114894	0.0157447	4	4	1	1	4	0	1	elementary	3	1	1	0	1	4	3
0.63	0.250725	0.17971	0.188406	0.0115942	2	0	1	2	4	0	1	elementary	4	1	1	0	1	4	3
0.23	0.0944444	0.138889			0	5	0	4	4	0	2	elementary	3	1	0	0	3	3	4
0.46	0.26	0.004	0.2		0	3	0	4	4	0	2	elementary	3	1	0	0	3	2	4
0.13	0.00925926	0.0972222	0	0.02	5	0	1	3	2	0	1	middle	5	1	1	0	1	4	2
0.25	0.159227	0.0545064	0.0214592	0.0193133	2	2	1	1	4	0	0	elementary	2	1	1	0	1	4	1
0.21	0.06	0.0266667	0.125	0.015	3	0	1	3	4	0	1	middle	5	1	1	0	1	4	2
0.07	0.0396341	0.0262195	0	0	3	4	1	3	3	0	0	high school	1	1	1	0	1	3	1
0.19	0.0578512	0.0702479	0.0661157		4	27	1	3	2	0	1	middle	3	1	1	2	1	4	1
0.4	0.17	0.0933333	0.133333		1	2	0	4	4	0	2	elementary	3	1	0	0	3	2	4
0.33	0.128333	0.13	0.0666667	0	1	1	0	3	2	0	1	elementary	5	1	0	3	3	3	3
0.29	0.0335227	0.173864	0.0795455		4	0	0	2	2	0	1	elementary	3	1	0	0	3	4	3
0.52	0.243392	0.175551	0.0947137	0.00682819	2	0	1	2	4	0	1	middle	3	1	1	0	1	4	3
0.26	0.0651452	0.106846	0.0892116	0.0026971	3	2	1	1	4	0	1	middle	3	1	1	0	1	4	3
0.15	0.0186047	0.0643411	0.0620155	0.00775194	4	0	0	3	4	0	1	middle	4	1	0	0	3	4	3
0.2	0.0354331	0.0826772	0.0866142	0	2	13	1	3	2	0	1	middle	3	1	1	0	1	4	1
0.22	0.043125	0.056875	0.09375	0.011875	2	8	1	3	4	0	1	middle	5	1	1	1	1	3	2
0.17	0.0275591	0.0748032	0.0708661	0	2	15	1	3	2	0	1	middle	3	1	1	0	1	4	1
0.33	0.0644706	0.0614706	0.205882	0.00123529	2	3	1	1	1	1	1	elementary	2	1	1	2	1	3	1
0.21	0.0601626	0.0357724	0.0731707	0.0357724	2	5	1	3	4	1	1	elementary	5	1	1	0	1	3	2
0.28	0.145185	0.0703704	0.062963		2	3	0	1	4	1	1	middle	2	1	0	0	3	2	2
0.29	0.14697	0.080303	0.0606061		0	0	1	4	4	1	1	elementary	4	1	1	0	1	4	1
0.29	0.128571	0.00571429	0.157143		4	0	0	1	2	1	1	elementary	4	1	0	0	3	4	2
0.32	0.079798	0.10303	0.121212	0.0141414	2	3	1	3	4	1	1	elementary	5	1	1	0	1	4	2
0.03		0.0342857			0	0	0	4	4	1	1	elementary	1	1	0	0	2	2	1
0.3	0.21374		0.0839695		3	12	0	4	4	1	1	elementary	1	1	0	3	3	4	4
0.15	0.03125	0.0625	0.0546875		2	0	0	2	2	1	1	middle	1	1	0	0	3	2	2
0.27	0.0897722	0.0831345	0.0726681	0.027679	3	3	1	1	4	1	1	elementary	2	2	1	3	1	4	3
0.26	0.144068	0.0338983	0.0847458	0.00169492	3	16	1	3	2	1	1	middle	1	1	1	2	1	4	1
2.39	2.31082	0.0455738	0.0104918	0.0216984	5	0	0	1	4	1	1	high school	2	3	0	0	1	2	3
0.29	0.121693	0.137566	0.00529101	0.026455	2	0	1	4	4	1	0	middle	3	1	1	0	1	4	1
0.38	0.125137	0.091079	0.0775076	0.0827508	2	6	1	1	4	1	1	elementary	2	2	1	2	1	2	3
0.41	0.0691837	0.117755	0.22449	0.00571429	1	1	1	3	1	1	1	elementary	1	1	1	1	1	4	1
0.43	0.0903047	0.098892	0.221607	0.0155125	5	1	0	4	4	1	1	elementary	5	1	0	3	3	3	2
0.45	0.142373	0.194068	0.118644		0	4	1	1	4	1	1	elementary	4	1	1	1	1	3	1
0.09	0.0614035	0.0219298	0		3	1	0	2	4	1	1	middle	1	1	0	2	3	3	1
0.35	0.126	0.148667	0.0733333	0	2	3	1	3	2	1	1	middle	4	1	1	0	1	4	2
0.29	0.116071	0.0803571	0.0892857	0.00892857	4	3	1	2	3	1	1	middle	1	1	1	1	1	4	1
0.12	0.0443038	0.0696203	0	0.00590717	3	4	1	1	4	1	0	high school	2	1	1	0	1	3	1
0.22	0.0973382	0.045515	0.064722	0.00831358	0	1	1	1	4	1	1	elementary	4	3	1	3	1	3	3
0.33	0.220721	0.0810811	0.00900901	0.0198198	3	1	1	1	4	1	0	middle	3	1	1	0	1	4	1
0.65	0.126143	0.207286	0.314286	0	1	0	0	1	1	1	2	elementary	3	1	0	0	3	1	2
0.24	0.0233721	0.142674	0.0503876	0.0240891	1	0	1	1	4	1	1	elementary	1	2	1	0	1	4	3
0.26	0.130435		0.130435		2	3	0	2	4	1	1	elementary	1	1	0	0	3	2	4
0.34	0.052	0.12	0.176	0	3	9	0	2	2	1	1	elementary	4	1	0	0	1	3	1
0.32	0.119877	0.0788957	0.122699		1	1	0	4	4	1	1	elementary	4	1	0	2	3	2	1
1.08	0.243429	0.250286	0.6		2	1	0	1	3	1	2	elementary	3	1	0	2	3	4	2
0.43	0.107759	0.0991379	0.215517	0.00431034	2	3	0	2	2	1	1	elementary	4	1	0	0	1	3	1
0.29	0.0664179	0.123881	0.0970149	0.00373134	12	0	0	4	4	1	1	high school	2	1	0	0	3	2	2
0.03	0.00547196	0.0166895	0.00410397	0	5	1	0	4	4	1	1	high school	3	2	0	3	3	3	2
0.23	0.1116	0.054	0.068	0	2	8	0	2	4	1	1	middle	2	1	0	0	3	4	2
0.69	0.457143	0.235714	0	0	2	0	0	3	3	1	2	elementary	5	1	0	0	1	3	1
0.44	0.148722	0.0822222	0.188889	0.0200556	3	0	1	1	1	1	1	elementary	2	1	1	0	1	4	1
0.27	0.165	0.1	0	0	2	2	0	3	4	1	2	middle	5	1	0	0	1	3	1
0.4	0.161943	0.0913664	0.131579	0.0173684	4	1	1	1	4	1	1	elementary	4	2	1	4	1	3	3
0.5	0.260976	0.182927	0.0487805		0	5	1	1	4	1	1	elementary	4	1	1	1	1	3	1
0.23	0.1164	0.0464	0.068	0	3	6	0	2	4	1	1	middle	2	1	0	4	3	4	2
0.02	0.00390805	0.00954023	0.00229885	0.000804598	5	1	0	4	4	1	1	high school	2	2	0	0	3	3	2
0.01	0.0028	0.007	0.003	0	5	1	0	2	2	1	1	high school	3	2	0	3	3	3	2
0.38	0.125925	0.124441	0.120935	0.00497967	4	0	1	1	4	1	1	elementary	4	2	1	0	1	4	3
0.35	0.120991	0.109195	0.114002	0.00877323	3	0	1	1	4	1	1	elementary	3	2	1	0	1	4	3
0.3	0.142289	0.0835821	0.0746269	0	3	4	1	3	2	1	1	elementary	2	1	1	0	1	3	2
0.16	0.0740741	0.0277778	0.0555556	0	5	1	1	3	2	1	1	middle	1	1	1	0	1	4	1
0.33	0.0684874	0.106303	0.151261		3	1	0	1	3	1	1	elementary	1	1	0	0	3	2	2
0.23	0.0787671	0.0821918	0.0684932		3	12	1	2	2	1	1	elementary	4	1	1	1	1	3	1
0.36	0.228462	0.0730769	0.0461538	0.0130769	3	4	1	2	4	1	0	elementary	1	1	1	0	1	3	1
0.23	0.0705	0.0756	0.085	0	3	1	1	2	2	1	1	elementary	4	1	1	2	1	4	2
0.24	0.0700276	0.0642265	0.110497		0	3	1	1	4	1	1	middle	4	1	1	0	1	3	1
0.33	0.0692308	0.0961538	0.161538	0.00192308	4	2	1	2	4	1	1	elementary	4	1	1	0	1	4	1
0.28	0.19403		0.0895522		3	9	0	1	4	1	1	elementary	1	1	0	0	3	2	4
0.24	0.127407	0.0514815	0.0592593	0	3	0	0	2	2	1	1	middle	2	1	0	0	3	2	2
0.2	0.0484	0.0948	0.056	0	3	10	0	2	4	1	1	middle	2	1	0	0	3	4	2
0.37		0.260563	0.112676		1	5	0	1	4	1	1	elementary	1	1	0	0	3	2	4
0.57	0.54275			0.0315	4	0	0	2	4	1	1	high school	3	1	0	0	3	3	4
0.33	0.16918	0.0901639	0.0819672		2	0	0	3	1	1	1	middle	5	1	0	0	3	4	2
0.36	0.0342466	0.123973	0.191781		0	2	1	1	4	1	1	elementary	4	1	1	1	1	3	1
0.34	0.192533	0.0627778	0.0755556	0.0108444	2	0	0	1	4	1	1	elementary	4	1	0	0	1	3	3
0.21	0.0623529	0.0735294	0.0392157	0.0347059	3	2	1	1	3	1	0	elementary	4	1	1	0	1	4	2
0.39	0.04	0.24	0.103448		3	0	0	3	3	1	1	elementary	4	1	0	0	3	2	3
0.42	0.133246	0.147807	0.122807	0.015614	1	4	1	2	1	1	1	elementary	1	1	1	1	1	3	1
0.14	0.0327451	0.0541176	0.0588235	0	4	0	1	1	3	1	0	elementary	4	1	1	0	1	4	2
0.35	0.095082	0.148361	0.106557	0	1	0	0	4	4	1	1	elementary	2	1	0	0	1	4	3
0.65	0.130891	0.355248	0.168317		2	1	0	2	4	1	1	elementary	4	1	0	2	3	3	3
0.24	0.0498491	0.0655388	0.12069	0.00605603	0	0	1	1	4	1	1	elementary	1	1	1	0	1	4	3
0.72	0.135429	0.240571	0.342857	0	1	0	0	2	4	1	1	elementary	4	1	0	0	3	2	1
0.35	0.324786		0.025641		1	0	0	3	3	1	1	middle	2	1	0	0	3	2	2
0.22	0.0736667	0.06875	0.075	0	2	2	1	3	2	1	1	elementary	4	1	1	0	1	3	2
0.58	0.259155	0.121127	0.197183		3	1	0	1	1	1	2	elementary	1	1	0	0	3	3	2
0.11	0.04		0.0833333		1	0	0	4	4	1	1	elementary	4	1	0	0	2	3	4
0.63	0.289178	0.177222	0.124444	0.0352444	0	2	1	1	4	1	1	elementary	2	3	1	0	1	4	3
0.29	0.204678		0.0877193		2	17	0	4	4	1	1	elementary	1	1	0	3	3	4	4
1.35	0.150862	1.17155	0.00862069	0.0155172	3	5	1	2	4	1	0	middle	3	1	1	0	1	4	1
0.14	0.078125	0.0625	0		2	3	1	2	2	1	0	middle	5	1	1	1	1	4	1
0.35	0.0677966	0.114407	0.169492	0.000847458	4	5	1	3	1	1	1	elementary	4	1	1	1	1	4	1
0.32	0.101504	0.0676692	0.150376	0	6	8	1	2	1	1	1	elementary	4	1	1	2	1	4	1
0.33	0.0546559	0.104291	0.174089		1	0	0	4	1	1	1	elementary	5	1	0	0	3	1	1
0.23	0.12766	0.0425532	0.0638298	0	4	13	1	3	2	1	1	middle	1	1	1	0	1	4	1
0.28	0.0590291	0.11301	0.106796	0	4	5	1	2	2	1	1	elementary	4	1	1	2	1	3	2
0.37	0.144098	0.0831148	0.114754	0.0263934	2	1	1	2	1	1	1	elementary	1	1	1	1	1	4	1
0.07	0.037037	0.037037	0	0	2	4	0	3	4	1	2	elementary	5	1	0	0	1	3	1
0.25	0.0892076	0.0472678	0.114754		0	2	1	1	4	1	1	middle	4	1	1	0	1	3	1
0.22	0.102703	0.0790541	0.0405405		0	2	1	4	4	1	1	elementary	4	1	1	0	1	3	1
0.29	0.0513699	0.0753425	0.171233		3	13	1	3	2	1	1	elementary	4	1	1	1	1	3	1
0.44	0.198301	0.129913	0.0865801	0.0278139	2	4	1	1	4	1	1	elementary	2	2	1	0	1	3	3
0.17	0.104167	0.0625	0		1	1	0	4	4	1	1	elementary	3	1	0	0	2	4	2
0.25	0.15544		0.0932643		6	7	0	1	4	1	1	elementary	1	1	0	0	3	2	4
0.39	0.22973		0.162162		2	2	0	2	4	1	1	elementary	1	1	0	0	3	2	4
0.27	0.0926667	0.125333	0.0533333	0	2	5	1	3	2	1	1	middle	4	1	1	0	1	4	2
0.12	0.06	0.0645455			2	0	0	2	4	1	1	high school	1	1	0	0	3	3	1
0.32	0.08	0.096	0.144		4	16	0	2	2	1	1	elementary	4	1	0	0	1	3	1
0.35	0.183576	0.102075	0.0633681	0.00619792	4	0	1	1	4	1	1	middle	4	3	1	0	1	4	3
0.3	0.11578	0.0924771	0.0917431	0	3	5	1	3	2	1	1	elementary	4	1	1	0	1	3	2
0.19	0.0628205	0.0230769	0.0128205	0.0884615	3	5	1	2	4	1	1	middle	5	1	1	0	1	4	2
0.34	0.0608	0.2008	0.072	0.0008	9	2	0	4	4	1	1	high school	5	1	0	0	3	2	2
0.37	0.0686512	0.190512	0.111628	0	3	5	1	1	2	1	1	middle	4	1	1	0	1	3	2
0.27	0.032	0.152	0.088	0	2	11	0	3	2	1	1	elementary	4	1	0	0	1	3	1
0.3	0.0807692	0.0846154	0.130769	0.00192308	4	0	1	2	4	1	1	elementary	4	1	1	0	1	4	1
0.1	0.0411111	0.0572222	0	0.00166667	2	2	1	1	4	1	0	high school	2	1	1	0	1	3	1
0.24	0.0686667	0.056	0.0733333	0.0437333	4	1	1	4	2	1	1	elementary	1	1	1	0	1	4	2
0.32	0.124	0.0571429		0.134857	1	0	0	2	4	1	1	middle	5	1	0	0	3	2	1
0.29	0.154	0.0868	0.056	0	3	7	0	2	4	1	1	middle	2	1	0	0	3	4	2
0.47	0.118852	0.25	0.106557		1	14	0	3	2	1	1	elementary	4	1	0	0	1	3	1
0.3	0.0963636	0.0223377	0.181818	0.00519481	1	2	1	2	2	1	1	elementary	1	1	1	2	1	3	1
0.26	0.064	0.08	0.12		4	8	0	3	2	1	1	elementary	4	1	0	0	1	3	1
0.42	0.287817	0.0868996	0.0327511	0.0119869	4	1	1	1	4	1	1	middle	2	1	1	4	1	3	3
0.11	0.0348214	0.0232143	0.00446429	0.0473214	1	2	1	2	4	1	1	middle	5	1	1	0	1	4	2
0.28	0.06	0.144	0.0733333	0.000666667	1	2	1	3	2	1	1	middle	4	1	1	0	1	4	2
0.2	0.037594	0.0864662	0.0714286		2	0	0	2	4	1	1	high school	4	1	0	0	3	2	2
0.17	0.0353448	0.0609195	0.0747126		0	1	1	2	4	1	1	middle	4	1	1	0	1	3	1
0.45	0.0956522	0.13913	0.217391	0	2	0	0	2	2	1	1	elementary	4	1	0	3	1	3	1
0.43	0.264286	0.164286	0	0	0	3	0	3	2	1	2	elementary	5	1	0	0	1	3	1
0.13	0.0564516	0.016129	0.0645161	0	4	19	1	3	2	1	1	middle	1	1	1	2	1	3	1
0.43	0.1476	0.1182	0.12	0.0438	2	0	1	4	4	1	1	elementary	1	1	1	0	1	4	1
0.06	0.0388889	0.00416667	0	0	3	2	1	2	3	1	0	middle	5	1	1	0	1	4	1
0.25	0.0295455	0.197273	0		2	0	0	2	4	1	1	elementary	3	1	0	0	2	4	2
0.19	0.101852	0.0277778	0.0555556	0.00925926	5	2	1	3	2	1	1	middle	1	1	1	0	1	4	1
0.39	0.0708333	0.1	0.216667	0	4	1	1	3	1	1	1	elementary	4	1	1	0	1	4	1
0.19	0.0545333	0.0476	0.06	0.0290667	0	2	1	4	4	1	1	elementary	1	1	1	0	1	4	2
0.27	0.188172		0.0806452		3	18	0	4	4	1	1	elementary	1	1	0	3	3	4	4
0.3	0.156124	0.0528682	0.0852713	0.00488372	3	0	1	1	2	1	1	middle	4	1	1	0	1	4	2
0.12	0.0310811	0.0182432	0.0743243	0	2	0	0	4	4	1	1	high school	5	1	0	0	1	4	2
0.48	0.211712	0.121171	0.117117	0.0259459	1	2	1	2	1	1	1	elementary	1	1	1	1	1	3	1
0.33	0.212766	0.0638298	0.0638298	0	4	14	1	3	2	1	1	middle	1	1	1	2	1	4	1
0.12	0.015869	0.0440806	0.0604534	0	0	0	0	4	4	1	1	elementary	4	1	0	0	1	4	3
0.5	0.151534	0.195706	0.153374	0	3	0	0	2	4	1	1	elementary	1	1	0	0	1	3	3
0.26	0.205882		0.0529412		2	10	0	4	4	1	1	elementary	1	1	0	3	3	4	4
0.25	0.134199	0.0528139	0.034632	0.0229437	4	5	1	2	3	1	0	elementary	1	1	1	0	1	3	1
0.25	0.0939394	0.089899	0.030303	0.0328283	3	2	1	2	3	1	0	elementary	1	1	1	0	1	4	1
0.3	0.1555	0.14	0	0	2	1	0	3	2	1	2	elementary	5	1	0	3	1	3	1
0.3	0.136634	0.0486557	0.084153	0.0323169	4	5	1	1	4	1	1	elementary	2	2	1	0	1	4	3
0.25	0.136296	0.06	0.0518519	0	3	5	0	2	4	1	1	middle	2	1	0	0	3	2	2
0.19	0.0972549	0.0315686	0.0588235	0	2	3	1	1	3	1	0	elementary	4	1	1	2	1	3	2
0.23	0.109091	0.0511962	0.0287081	0.0435407	4	3	1	2	3	1	0	elementary	1	1	1	0	1	3	1
0.31	0.21963	0.0325926	0.0592593	0	2	1	0	1	4	1	1	middle	2	1	0	0	3	2	2
0.34	0.186813		0.153846		3	0	0	2	4	1	1	elementary	1	1	0	0	3	2	4
0.1	0.0322581	0.0645161	0	0	2	4	1	2	2	1	0	middle	5	1	1	1	1	4	1
0.33	0.044	0.128	0.16	0	2	10	0	3	2	1	1	elementary	4	1	0	0	1	3	1
0.33	0.136898	0.0925134	0.101604	0	2	0	0	4	4	1	1	elementary	2	1	0	0	1	4	3
0.39	0.209675	0.0747792	0.0818182	0.0208961	4	1	1	1	4	1	1	elementary	2	2	1	3	1	3	3
0.32	0.101852	0.0648148	0.166667	0	3	0	1	2	2	1	1	middle	1	1	1	0	1	4	1
0.44	0.14	0.0951471	0.176471	0.0207353	3	3	1	2	2	1	1	elementary	1	1	1	1	1	3	1
0.32	0.0617647	0.134559	0.132353		0	4	1	1	4	1	1	elementary	4	1	1	1	1	3	1
0.02	0.00400517	0.0138243	0.00387597	0.000258398	6	3	0	4	4	1	1	high school	5	2	0	3	3	3	2
0.3	0.139683	0.0492063	0.111111		0	6	1	1	4	1	1	elementary	4	1	1	1	1	3	1
0.13	0.0614754	0.0245902	0.0491803		3	0	0	2	4	1	1	middle	1	1	0	0	3	3	1
0.33	0.224359		0.108974		1	8	0	1	4	1	1	elementary	1	1	0	0	3	2	4
0.28	0.107429	0.0818639	0.0748299	0.0200816	3	2	1	1	4	1	1	elementary	2	2	1	3	1	4	3
0.35	0.191875	0.0604032	0.0866935	0.0102923	3	2	1	1	4	1	1	elementary	3	2	1	4	1	2	3
0.34		0.25	0.0625	0.0125	1	2	0	3	1	1	1	elementary	2	1	0	2	3	4	4
0.09	0.0490272	0.0225681	0.0077821	0.0132296	3	4	1	2	4	1	1	middle	5	1	1	0	1	4	2
0.39	0.0628378	0.241892	0.0878378	0.000675676	7	1	0	4	4	1	1	high school	3	1	0	0	3	2	2
0.49	0.182025	0.0882911	0.208861	0.00626582	2	2	1	1	1	1	1	elementary	2	1	1	2	1	4	1
0.21	0.0567766	0.0695971	0.0879121		3	15	0	2	2	1	1	elementary	4	1	0	0	1	3	1
0.27	0.0301724	0.133621	0.112069	0	4	2	0	3	2	1	1	elementary	4	1	0	3	1	3	1
0.24	0.102883	0.0421622	0.0945946	0	3	2	1	3	2	1	1	elementary	2	1	1	0	1	3	2
0.22	0.0948276	0.0672414	0.0689655	0	2	0	0	3	4	1	1	elementary	3	1	0	0	3	2	4
0.1	0.0428571	0.0571429	0	0	3	0	1	2	4	1	0	middle	5	1	1	0	1	4	1
0.55	0.128308	0.112462	0.292308	0.0164615	3	1	1	2	2	1	1	elementary	1	1	1	1	1	4	1
0.33	0.11	0.172	0.05		2	1	0	3	4	1	1	elementary	3	1	0	0	3	3	4
0.79	0.0781818	0.709091	0.00454545	0.00363636	3	3	1	1	4	1	0	high school	2	1	1	0	1	3	1
0.14	0.0738007	0.0516605	0.00738007	0.00738007	1	2	1	1	4	1	0	middle	3	1	1	0	1	4	1
0.25	0.0530435	0.103478	0.0782609	0.00695652	2	4	1	3	4	1	1	elementary	5	1	1	0	1	3	2
0.21	0.0802786	0.0574095	0.0501393	0.0169359	2	5	1	1	4	1	1	elementary	2	2	1	4	1	3	3
0.39	0.08	0.133846	0.184615		0	0	1	1	4	1	1	elementary	4	1	1	0	1	4	1
0.4	0.0832593	0.16237	0.151852		3	0	0	4	4	1	1	elementary	3	1	0	0	3	3	1
0.25	0.0470085	0.0726496	0.136752		2	4	0	3	2	1	1	elementary	4	1	0	0	1	3	1
0.1	0.0390625	0.0117188	0.046875	0.0015625	4	23	1	3	2	1	1	middle	1	1	1	2	1	3	1
0.28	0.08775	0.08675	0.0916667	0.0185	3	0	1	4	4	1	1	elementary	1	1	1	0	1	4	1
0.29	0.113412	0.105176	0.0764706	0	2	0	1	3	2	1	1	elementary	2	1	1	0	1	4	2
0.43	0.0423188	0.260483	0.130435	0	3	2	1	1	2	1	1	middle	4	1	1	0	1	3	2
0.28	0.211268		0.0704225		3	19	0	4	4	1	1	elementary	1	1	0	0	3	4	4
0.16	0.0438095	0.0233333	0.0285714	0.0642857	2	1	1	2	3	1	1	middle	5	1	1	2	1	4	2
0.32	0.0510048	0.206914	0.0430622	0.0155502	1	1	1	1	4	1	1	elementary	1	1	1	0	1	3	3
0.42	0.116316	0.218947	0.0315789	0.0526316	4	1	1	2	4	1	0	elementary	1	1	1	0	1	4	1
0.33	0.0820312	0.078125	0.171875	0.00078125	4	7	1	3	1	1	1	elementary	4	1	1	1	1	4	1
0.46	0.241787	0.10367	0.0914127	0.0180748	1	0	1	1	4	1	1	elementary	3	2	1	0	1	4	3
0.09	0.0492424	0.0257576	0.00757576	0.00530303	2	2	0	4	4	1	1	high school	1	1	0	0	3	2	2
0.53	0.153077	0.0710769	0.261538	0.0473846	3	0	1	4	4	1	1	elementary	1	1	1	0	1	4	1
0.23	0.134815	0.0281481	0.0703704		1	4	0	2	4	1	1	middle	2	1	0	0	3	2	2
0.3	0.180702	0.0631579	0.0614035		2	3	0	2	2	1	1	middle	1	1	0	0	3	2	2
0.42	0.08	0.128	0.216		4	6	0	2	2	1	1	elementary	4	1	0	0	1	3	1
0.31	0.158	0.0704	0.08	0	0	11	0	2	4	1	1	middle	2	1	0	3	3	4	2
0.26	0.061784	0.107981	0.0892019	0	4	3	1	2	2	1	1	elementary	4	1	1	0	1	3	2
0.23	0.097561	0.132195			2	0	0	4	4	1	2	elementary	5	1	0	0	3	3	1
0.26	0.1255	0.085	0.02	0.03	3	0	1	2	4	1	0	elementary	1	1	1	0	1	4	1
0.26	0.0393162	0.105983	0.0940171	0.0188034	2	0	1	3	4	1	1	elementary	5	1	1	0	1	4	2
0.18	0.0424242	0.1	0.030303		3	1	0	2	4	1	1	high school	4	1	0	0	3	3	2
0.2	0.107147	0.0514551	0.0237358	0.0168524	2	1	1	1	4	1	1	high school	2	3	1	0	1	3	3
0.31	0.0828169	0.165915	0.0704225		6	1	0	4	4	1	1	high school	4	1	0	0	3	3	1
0.24	0.048	0.126667	0.0666667	0.002	1	1	1	3	2	1	1	middle	4	1	1	0	1	4	2
0.53	0.215068	0.181918	0.136986		2	0	0	4	4	1	1	elementary	1	1	0	0	3	3	1
0.1	0.0396825	0.0119048	0.047619	0.00396825	4	20	1	3	2	1	1	middle	1	1	1	2	1	3	1
0.25	0.074359	0.0594872	0.102564	0.0235897	4	3	1	3	1	1	1	elementary	1	1	1	2	1	4	1
0.55	0.238404	0.181187	0.111317	0.0203896	1	0	1	1	4	1	1	elementary	3	2	1	0	1	4	3
0.12	0.0808	0.0328	0.008	0.0016	2	1	0	4	4	1	1	high school	1	1	0	0	3	4	2
0.11	0.0666667	0.0291667	0.0166667	0.00166667	4	7	1	3	2	1	1	middle	1	1	1	1	1	4	1
0.41	0.10625	0.165	0.1375		1	1	0	1	4	1	1	elementary	2	1	0	3	1	3	3
0.22	0.0375926	0.0966667	0.0833333	0	2	5	1	3	2	1	1	elementary	2	1	1	0	1	3	2
0.3	0.130973	0.0929204	0.079646		3	1	0	2	2	1	1	middle	1	1	0	0	3	2	2
0.2	0.0474138	0.0646552	0.0862069	0.000862069	1	5	0	3	2	1	1	elementary	4	1	0	0	1	3	1
0.08	0.046875	0.03125	0	0	2	6	1	2	2	1	0	middle	5	1	1	0	1	4	1
0.29	0.0416667	0.078125	0.145833	0.0270833	2	1	1	3	4	1	1	elementary	5	1	1	0	1	4	2
0.09	0.0293785	0.0542373	0	0.0039548	2	5	1	1	4	1	0	high school	2	1	1	0	1	3	1
0.36	0.19955	0.0676735	0.0822622	0.0107841	0	3	1	1	4	1	1	elementary	3	2	1	4	1	2	3
0.37	0.136738	0.107983	0.120172	0	2	4	1	3	2	1	1	elementary	4	1	1	0	1	3	2
0.1	0.0968				6	0	0	3	2	1	1	high school	5	2	0	4	3	4	1
0.57	0.339744		0.230769		2	6	0	1	4	1	1	elementary	1	1	0	0	3	2	4
0.28	0.137123	0.0662678	0.0669516	0.0127066	3	1	1	1	4	1	1	elementary	2	2	1	0	1	4	3
0.38	0.2875		0.0875		1	15	0	4	4	1	1	elementary	1	1	0	0	3	4	4
0.36	0.0781604	0.171604	0.108491	0	3	3	1	1	2	1	1	middle	4	1	1	0	1	3	2
0.39	0.309211	0.0131579	0.0657895		3	11	0	4	4	1	1	elementary	1	1	0	3	3	4	4
0.26	0.0742537	0.111567	0.0696517		0	0	1	4	4	1	1	middle	4	1	1	0	1	4	1
0.18	0.0606695	0.108368	0	0.00669456	5	0	1	1	4	1	0	high school	2	1	1	0	1	4	1
0.41	0.16618	0.11	0.101124	0.0313483	3	3	1	2	1	1	1	elementary	1	1	1	1	1	4	1
0.38	0.157037	0.0583704	0.091358	0.0740123	2	1	1	1	4	1	1	elementary	3	2	1	3	1	4	3
0.33	0.128437	0.0916237	0.0864947	0.0238695	1	3	1	1	4	1	1	elementary	2	2	1	4	1	4	3
0.42	0.136824	0.167124	0.11588	0.00420601	4	1	1	1	2	1	1	middle	4	1	1	0	1	4	2
0.29	0.162	0.124			2	0	0	3	4	1	1	unknown	4	1	0	0	3	3	1
0.36	0.152583	0.125333	0.0833333	0	3	4	1	1	2	1	1	middle	4	1	1	0	1	3	2
0.51	0.168953	0.1175	0.203488	0.0178488	1	1	1	4	4	1	1	elementary	2	1	1	0	1	4	1
0.39	0.141818	0.125091	0.127273		2	0	0	1	3	1	1	elementary	1	1	0	0	3	2	2
0.2	0.134884		0.0697674		3	13	0	4	4	1	1	elementary	1	1	0	3	3	4	4
0.36	0.056	0.156	0.152		4	7	0	3	2	1	1	elementary	4	1	0	0	1	3	1
0.42	0.0652174	0.182609	0.173913		4	1	0	3	2	1	1	elementary	4	1	0	3	1	3	1
0.28	0.222892		0.060241		2	14	0	4	4	1	1	elementary	1	1	0	3	3	4	4
0.27	0.106796		0.165049		3	1	0	2	4	1	1	elementary	1	1	0	3	3	2	4
0.31	0.0510526	0.0891228	0.140351	0.0321053	2	4	1	3	1	1	1	elementary	1	1	1	2	1	3	1
0.17	0.0833333	0.0416667	0.05	0.00166667	4	8	1	3	2	1	1	middle	1	1	1	2	1	4	1
0.28	0.0943363	0.113097	0.0752212		2	1	1	3	2	1	1	elementary	4	1	1	2	1	4	2
0.44	0.114536	0.169897	0.14433	0.0112371	2	0	0	1	3	1	2	high school	4	1	0	0	3	3	2
0.37	0.0912088	0.196703	0.0879121	0.0010989	2	2	1	3	4	1	1	elementary	5	1	1	0	1	4	2
0.06	0.0578512	0	0	0.00619835	3	1	1	1	4	1	0	high school	2	1	1	0	1	3	1
0.28	0.102667	0.127333	0.0466667	0.00666667	3	4	1	3	2	1	1	middle	4	1	1	0	1	4	2
0.02	0.00354767	0.0117517	0.00221729	0.000776053	7	2	0	4	4	1	1	high school	3	2	0	3	3	3	2
0.42	0.124792	0.0765625	0.213542	0.0059375	2	5	1	1	1	1	1	elementary	2	1	1	2	1	3	1
0.36	0.134515	0.113657	0.090301	0.0200334	3	1	1	1	4	1	1	elementary	2	2	1	0	1	4	3
0.27	0.0649042	0.0871264	0.114943	0	2	0	1	3	2	1	1	elementary	4	1	1	0	1	4	2
0.34	0.258503		0.0816327		2	16	0	4	4	1	1	elementary	1	1	0	3	3	4	4
0.19	0.0546875	0.03125	0.109375	0	4	21	1	2	2	1	1	middle	1	1	1	2	1	3	1
0.29	0.0722222	0.133333	0.0833333		4	1	0	3	1	1	1	elementary	5	1	0	0	3	3	2
0.35	0.180851	0.0744681	0.106383	0	4	12	1	2	2	1	1	middle	1	1	1	2	1	4	1
0.28	0.0546875	0.171875	0.0625	0	4	22	1	3	2	1	1	middle	1	1	1	2	1	3	1
0.35	0.0468182	0.0607955	0.136364	0.0976136	3	5	1	2	2	1	1	elementary	1	1	1	2	1	3	1
0.31	0.120946	0.123649	0.0675676		0	3	1	4	4	1	1	elementary	4	1	1	0	1	4	1
0.37	0.0848485	0.178182	0.10303	0.00363636	9	0	0	4	4	1	1	high school	3	1	0	0	3	2	2
0.42	0.143003	0.094402	0.13486	0.0447837	3	0	0	4	4	1	1	elementary	5	1	0	0	3	3	2
0.23	0.0633333	0.165			4	0	0	2	4	1	1	middle	1	1	0	0	3	4	1
0.17	0.0315686	0.0531373	0.0686275	0.0139216	3	4	1	1	3	1	0	elementary	4	1	1	0	1	3	2
0.56	0.113636	0.0954545	0.348485		0	3	1	1	4	1	1	elementary	4	1	1	1	1	3	1
0.14	0.0419545	0.0657273	0.0318182	0	4	2	1	2	2	1	1	elementary	4	1	1	0	1	3	2
0.31	0.104444	0.126667	0.0777778		0	2	0	4	4	1	1	elementary	3	1	0	0	3	1	4
0.53	0.0507042	0.301408	0.169014	0.0169014	2	0	0	4	4	1	1	middle	5	1	0	0	3	3	2
0.24	0.0673636	0.0904545	0.0818182	0	3	1	1	3	2	1	1	elementary	2	1	1	2	1	4	2
0.3	0.0514706	0.0955882	0.154412		4	10	1	2	1	1	1	elementary	4	1	1	1	1	3	1
0.16	0.097561	0.0609756	0	0	1	5	1	2	2	1	0	middle	5	1	1	1	1	4	1
0.56	0.135246	0.262295	0.163934		1	12	0	2	2	1	1	elementary	4	1	0	0	1	3	1
0.4	0.139085	0.156673	0.0896092	0.010877	4	0	1	1	4	1	1	elementary	4	3	1	0	1	4	3
0.1	0.0578125	0.0390625	0	0	1	1	1	2	4	1	0	middle	5	1	1	0	1	4	1
0.23	0.0647436	0.144231	0.025641		0	5	1	1	4	1	1	elementary	4	1	1	0	1	3	1
0.19	0.0595041	0.0466942	0.00826446	0.0743802	3	3	1	2	4	1	1	middle	5	1	1	0	1	4	2
0.4	0.179775	0.182022	0.011236	0.0258427	3	4	1	2	4	1	0	middle	3	1	1	0	1	4	1
0.3	0.175	0.0333333	0.1	0.00166667	3	17	1	3	2	1	1	middle	1	1	1	2	1	4	1
0.45	0.209412	0.0829412	0.117647	0.0564706	3	2	1	3	1	1	1	elementary	1	1	1	2	1	4	1
0.29	0.148515		0.138614		3	4	0	2	4	1	1	elementary	1	1	0	0	3	2	4
0.25	0.1	0.075	0.0833333	0.00166667	7	6	1	2	2	1	1	middle	1	1	1	1	1	4	1
0.22	0.0384783	0.0768696	0.1	0	2	3	1	3	2	1	1	elementary	2	1	1	0	1	3	2
0.21	0.0881481	0.0648148	0.0555556	0	2	2	0	1	4	1	1	middle	2	1	0	0	3	2	2
0.45	0.269014	0.0671362	0.112676		2	2	0	1	3	1	1	elementary	1	1	0	0	3	2	2
0.14	0.0627451	0.0164706	0.0588235	0	4	5	1	1	3	1	0	elementary	4	1	1	0	1	3	2
0.35	0.103286	0.140571	0.107143	0	1	0	0	1	4	1	2	elementary	1	1	0	0	3	2	2
0.24	0.132667	0.031	0.0733333	0.006	1	0	1	3	2	1	1	middle	4	1	1	0	1	4	2
0.42	0.0126984	0.150794	0.0634921	0.190476	3	0	0	4	4	1	1	elementary	2	1	0	0	3	1	2
0.36	0.0413333	0.186667	0.133333		0	1	1	1	4	1	1	elementary	4	1	1	0	1	4	1
0.36	0.108	0.12	0.136		4	17	0	3	2	1	1	elementary	4	1	0	0	1	3	1
0.4	0.117913	0.16087	0.0869565	0.0342609	2	5	1	2	1	1	1	elementary	1	1	1	2	1	3	1
0.52	0.163934	0.217213	0.139344	0	1	13	0	3	2	1	1	elementary	4	1	0	0	1	3	1
0.31	0.125385	0.0476923	0.138462		0	1	1	4	4	1	1	elementary	4	1	1	0	1	3	1
0.21	0.0639216	0.074902	0.0588235	0.0101961	5	1	1	1	3	1	0	elementary	4	1	1	0	1	4	2
0.22	0.121097	0.02827	0.0675105		2	3	0	1	3	1	1	elementary	1	1	0	0	3	2	2
0.15	0.0674107	0.0785714	0	0.00491071	2	3	1	2	4	1	0	middle	3	1	1	0	1	4	1
0.38	0.0583333	0.116667	0.208333	0	4	3	1	3	4	1	1	elementary	4	1	1	0	1	4	1
0.3	0.128277	0.0571161	0.0861423	0.0318352	4	0	1	1	4	1	1	elementary	2	2	1	0	1	4	3
0.19	0.0445581	0.068	0.0744186	0	3	4	1	2	2	1	1	elementary	4	1	1	2	1	3	2
0.32	0.220238		0.10119		2	20	0	4	4	1	1	elementary	1	1	0	0	3	4	4
0.09	0.0920333				0	1	0	3	2	1	1	high school	5	2	0	3	3	2	1
0.46	0.0375	0.3875	0.0625	0	1	0	0	2	4	1	1	elementary	2	1	0	0	3	2	3
0.26	0.0539474	0.164474	0.0394737		0	7	1	1	4	1	1	elementary	4	1	1	1	1	3	1
0.38	0.117188	0.117188	0.140625	0	4	6	1	2	1	1	1	elementary	4	1	1	1	1	4	1
0.24	0.0673529	0.0866667	0.0882353	0	4	0	1	2	2	1	1	elementary	4	1	1	0	1	4	2
0.18	0.0514706	0.0294118	0.102941	0	4	18	1	2	2	1	1	middle	1	1	1	2	1	3	1
0.24	0.238545				4	0	0	4	4	1	2	high school	2	1	0	0	3	2	1
0.39	0.134362	0.0639362	0.18617	0.00829787	3	4	1	1	1	1	1	elementary	2	1	1	2	1	3	1
0.28	0.208824	0.0392157	0.0294118		2	2	0	2	2	1	1	middle	1	1	0	0	3	2	2
0.16	0.0419608	0.0356863	0.0156863	0.0701961	1	0	1	2	4	1	1	middle	5	1	1	0	1	4	2
0.37	0.100746	0.0783582	0.186567	0	6	9	1	3	1	1	1	elementary	4	1	1	2	1	4	1
0.31	0.0452941	0.132941	0.135294	0	2	0	0	4	4	1	1	elementary	4	1	0	0	1	3	3
0.32	0.1184	0.0808	0.116	0	3	9	0	2	4	1	1	middle	2	1	0	0	3	4	2
0.19	0.0603333	0.0433333	0.0533333	0.0334667	3	0	1	4	2	1	1	elementary	1	1	1	0	1	4	2
0.3	0.136077	0.0840955	0.0752033	0.00650406	3	1	1	1	4	1	1	elementary	3	2	1	3	1	4	3
0.29	0.11121	0.0741129	0.100806	0	2	3	1	3	2	1	1	elementary	4	1	1	2	1	3	2
0.41	0.130863	0.149762	0.1	0.0268	3	0	1	1	4	1	1	elementary	2	2	1	0	1	4	3
0.23	0.0523634	0.086455	0.0694239	0.019808	3	4	1	1	4	1	1	elementary	2	2	1	2	1	3	3
0.36	0.0661765	0.102941	0.191176		4	11	1	3	1	1	1	elementary	4	1	1	1	1	3	1
0.2	0.0535714	0.0535714	0.0714286	0.0178571	4	4	1	2	4	1	1	middle	1	1	1	1	1	4	1
0.46	0.151079	0.192806	0.115108		1	2	0	4	4	1	1	elementary	4	1	0	0	3	4	3
0.47	0.234824	0.111714	0.102521	0.0167563	4	0	1	1	4	1	1	elementary	2	2	1	0	1	4	3
0.26	0.05	0.111111	0.0833333		2	1	0	2	4	1	1	elementary	4	1	0	0	3	3	2
0.06		0.0604			0	0	0	4	4	1	1	elementary	2	1	0	0	2	2	1
0.48	0.217742	0.0806452	0.177419	0.0016129	4	15	1	2	2	1	1	middle	1	1	1	2	1	4	1
0.17	0.0996438	0.0236327	0.0180632	0.0276217	2	0	1	1	4	1	1	high school	2	3	1	0	1	4	3
0.29	0.0383333	0.136296	0.0925926	0.0183333	2	5	1	3	1	1	1	elementary	1	1	1	0	1	3	1
0.36	0.0805085	0.101695	0.177966	0	4	4	1	2	1	1	1	elementary	4	1	1	1	1	4	1
0.18	0.0892857	0.0267857	0.0714286		4	5	1	3	3	1	1	middle	1	1	1	1	1	4	1
0.22	0.0945455	0.0989091	0.0181818		1	1	0	2	4	1	2	elementary	5	1	0	4	3	3	1
0.46	0.156863	0.166667	0.137255	0	1	0	0	4	4	1	1	elementary	2	1	0	0	1	4	3
0.53	0.3844	0.101636	0.0345455	0.0145091	2	0	1	1	4	1	1	middle	2	2	1	0	1	4	3
0.44	0.0970886	0.113797	0.189873	0.0321519	2	4	1	2	2	1	1	elementary	1	1	1	1	1	3	1
0.38	0.126804	0.174227	0.0824742	0.00103093	5	0	0	4	4	1	1	high school	3	1	0	0	3	2	2
0.08	0.0212121	0.0393939	0.0151515		1	7	0	1	4	2	1	middle	2	1	0	2	3	4	3
0.42	0.0682927	0.263415	0.097561	0	2	1	0	1	1	2	1	middle	2	1	0	0	3	2	3
0.23	0.0607143	0.0702381	0.0952381	0.00833333	2	0	0	3	2	2	1	elementary	5	1	0	4	3	3	2
0.24	0.16	0.0772414			0	2	0	4	4	2	2	elementary	5	1	0	3	3	2	1
0.06	0.0645161				0	9	0	4	4	2	2	unknown	2	2	0	0	3	3	1
0.35	0.256866		0.0895522		1	0	0	1	2	2	1	elementary	5	1	0	0	3	2	2
0.1	0.075	0.00897436	0.0128205		0	2	0	4	4	2	1	elementary	4	1	0	0	3	3	4
0.58	0.166667	0.072	0.34	0	2	0	0	2	3	2	1	middle	5	1	0	0	3	2	4
0.26	0.085	0.11	0.075		2	1	0	2	2	2	1	elementary	4	1	0	0	3	3	2
0.38		0.0594595	0.189189	0.12973	2	1	0	1	1	2	1	elementary	4	1	0	2	3	3	2
0.17	0.0265306	0.0632653	0.0816327		1	2	0	1	1	2	1	middle	2	1	0	4	3	3	3
0.38	0.0409091	0.186364	0.136364		1	1	0	3	4	2	2	elementary	2	1	0	0	3	3	1
0.38	0.046875	0.21875	0.09375	0.015625	2	0	0	3	2	2	2	elementary	2	1	0	0	3	3	1
0.37	0.188235	0.0632353	0.117647		1	1	0	2	4	2	1	elementary	4	1	0	0	3	2	4
0.15	0.0294084	0.0138961	0.0865801	0.0224964	4	0	0	4	4	2	1	elementary	2	2	0	0	1	2	3
0.06	0.0645161				0	8	0	4	4	2	2	unknown	2	2	0	0	3	4	1
0.25	0.0533333	0.102222	0.0888889	0	3	0	0	1	1	2	1	middle	2	1	0	0	3	2	3
0.2	0.089	0.107333			2	1	0	4	4	2	2	elementary	5	1	0	0	3	2	1
0.45	0.0595522	0.305075	0.0820896		2	0	0	2	4	2	2	middle	2	1	0	0	3	3	1
0.25	0.128571	0.120952			1	0	0	4	4	2	2	elementary	5	1	0	0	3	3	1
0.43	0.115385	0.1	0.115385	0.1	2	1	0	2	2	2	2	elementary	3	1	0	0	3	3	1
0.05	0.0453015				0	1	0	4	4	2	2	unknown	2	2	0	0	2	3	1
0.39	0.0701918	0.0596301	0.241096	0.020411	0	0	0	1	4	2	2	elementary	4	2	0	0	1	2	3
0.06	0.0645161				0	6	0	4	4	2	2	unknown	2	2	0	0	3	2	1
0.06	0.0645161				0	10	0	4	4	2	2	unknown	2	2	0	0	3	3	1
0.88	0.368421	0.160526	0.342105		2	0	0	1	1	2	1	elementary	4	1	0	0	3	4	2
0.06		0.0571429			0	0	0	4	4	2	1	elementary	1	1	0	0	2	2	1
0.38	0.1	0.145714	0.142857		4	4	0	1	2	2	1	middle	2	1	0	2	3	2	3
0.08	0.0557692	0.00512821	0.0192308		0	3	0	4	4	2	1	elementary	4	1	0	0	3	1	4
0.32	0.157034	0.0835986	0.0687161	0.0121881	1	0	0	2	4	2	1	elementary	2	2	0	0	3	2	3
0.05	0.0453015				0	0	0	4	4	2	2	unknown	2	2	0	0	2	3	1
0.08	0.0342857	0.0285714	0.0190476		2	1	0	2	4	2	1	middle	3	1	0	0	3	3	2
0.21	0.0647887	0.0732394	0.0704225		1	0	0	1	4	2	1	elementary	4	1	0	0	3	2	4
0.39	0.191304	0.194203			0	8	0	1	1	2	1	middle	2	1	0	0	3	3	3
0.06	0.0645161				0	4	0	4	4	2	2	unknown	2	2	0	0	3	2	1
0.47	0.145556	0.122778	0.166667	0.0294444	4	0	0	2	2	2	2	elementary	3	1	0	0	3	3	1
0.34	0.158974	0.123205	0.0641026		3	0	0	2	3	2	1	high school	3	1	0	0	3	4	2
0.06	0.0645161				0	11	0	4	4	2	2	unknown	2	2	0	0	3	3	1
0.28	0.164213	0.113452			5	0	0	4	4	2	1	middle	2	1	0	0	3	4	1
0.17	0.0395265	0.0756629	0.0530303	0.00318182	2	1	0	2	4	2	1	elementary	2	2	0	4	3	4	3
0.41	0.266538	0	0.128824	0.0193237	2	0	0	1	4	2	1	elementary	4	2	0	0	1	2	3
0.55	0.142105	0.270175	0.140351		2	6	0	1	4	2	1	middle	2	1	0	2	3	2	3
0.26	0.106984	0.146349	0		5	0	0	4	4	2	2	high school	3	1	0	0	3	3	1
0.22	0.0415385	0.149231	0.0307692		4	5	0	1	2	2	1	middle	2	1	0	2	3	2	3
0.06	0.0645161				0	2	0	4	4	2	2	unknown	2	2	0	0	3	1	1
0.5	0.134615	0.192308	0.153846		2	0	0	2	4	2	2	elementary	2	1	0	0	3	3	1
0.2	0.089	0.107333	0	0	2	0	0	2	4	2	2	elementary	5	1	0	0	3	2	1
0.43	0.191304	0.194203	0.0434783		1	9	0	1	1	2	1	middle	2	1	0	2	3	3	3
0.06	0.0645161				0	3	0	4	4	2	2	unknown	2	2	0	0	3	2	1
0.55	0.406667		0.125		1	0	0	2	2	2	2	elementary	2	1	0	0	3	2	2
0.06	0.0645161				0	7	0	4	4	2	2	unknown	2	2	0	0	3	4	1
0.36	0.125	0.1125	0.1	0.0065	2	2	0	2	2	2	2	elementary	3	1	0	0	3	3	1
0.2	0.0541941	0.0668681	0.0805861	0.00161172	2	2	0	2	4	2	1	elementary	2	2	0	3	3	4	3
0.25	0.128571	0.120952			2	1	0	4	4	2	2	elementary	5	1	0	0	3	3	1
0.06	0.0645161				0	5	0	4	4	2	2	unknown	2	2	0	0	3	2	1
0.15		0.145714			0	3	0	1	2	2	1	middle	2	1	0	0	3	2	3
0.3	0.173684	0.124211			2	2	0	4	4	2	2	elementary	5	1	0	1	3	4	1
