# Supplementary material for: School and meal characteristics associated with plate waste in K-12 cafeterias in the United States
Source: PLoS One. 2024 Dec 27;19(12):e0299043. doi: 10.1371/journal.pone.0299043 (PMC11676535; doi:10.1371/journal.pone.0299043)
Supplement: S2 File — (XLSX) [file pone.0299043.s002.xlsx]

## Sheet: Sheet1
Variable	Defined
foodwastePSnoout	plate waste per student (lbs)
OtherFoodWastepsnoout	non-produce sides + entrée plate waste per student (lbs)
FruitVegWastepsnoout	fruit and vegetable plate waste per student (lbs)
milkwastePSnoout	milk waste per student (lbs)
OtherLiquidWasteperstudent	other liquid waste per student (lbs)
Noentréeoptions	number of entrees offered in addition to main entrée
Previousaudits	number of previous waste audits conducted in this school prior to current audit
Proj_school	=1 if school identified as a WWF project school; 0 otherwise
earliest_lunch	=1 if earliest lunch period being before 11 am; =2 if between 11 and 11:59; =3 if 12 or after; =4 if unknown
lunch_dur_bin	=1 if lunch period duration is <30 min; =2 if is 30 min; =3 if >30 min; =4 if unknown
offernotserve	=0 if school uses 'Serve' format; =1 if 'Offer' format; =2 if unkown
Milk_servedby	=1 if milk served in individual cartons; =0 if served via bulk dispenser or jugs
Gradelevel	grade level of audited students including elementary, middle, high school or unknown
FRLUNCHstat	=1 if <25% school student receive free or reduced meals; =2 if 25-49%; =3 if 50-74%; =4 if 75% or more; =5 if unknown
Studentsservedstat	=1 if school has <500 students; =2 if 500-999 students; =3 if 1000 or more
Proj_school	=1 if school identified as a WWF project school; 0 otherwise
Impl_typ_num	=0 if school implemented no efforts to reduce waste; =1 if a single curricular intervention; =2 if >1 effort including at least 1 curricular intervention; =3 if a single non-curricular intervention; =4 if multiple non-curricular interventions
Covidstat	=1 if audit conducted prior to March 17, 2020; =2 if between Mar 18 2020 and Jul 31 2021; =3 if after Aug 1 2021
SeasonStat	=1 if audit conducted in summer; =2 in autumn; =3 if spring; =4 if winter
Regionstat	=1 if West (AK, AZ, CA, CO, HI, OR, WA); =2 if Midwest (IL, IN, NE, OH, WI); =3 if South (FL, GA, KY, LA, NC, TN, VA); =4 if Northeast (CT, MD, NH, NY, VT)
